# Supplementary material for: Plasma TMAO Concentrations and Gut Microbiota Composition in Subjects with and Without Metabolic Syndrome: Results from Pilot Study
Source: Metabolites. 2025 May 30;15(6):364. doi: 10.3390/metabo15060364 (PMC12195445; doi:10.3390/metabo15060364)
Supplement: Supplementary file 1 [file metabolites-15-00364-s001.zip]

Archive with 2 entries (2 files):
- Figure S1_S2.pdf
- Table S1 & S2.pdf
